# Supplementary material for: Aggregated Distribution as an Explanation for the Paradox of Plankton and Collective Animal Behavior
Source: Biology (Basel). 2022 Oct 9;11(10):1477. doi: 10.3390/biology11101477 (PMC9598300; doi:10.3390/biology11101477)
Supplement: Supplementary file 1 [file biology-11-01477-s001.zip]

Archive with 1 entries (1 files):
- biology-1742385-supplementary.xlsx
