# Supplementary material for: Aggregated Distribution as an Explanation for the Paradox of Plankton and Collective Animal Behavior
Source: Biology (Basel). 2022 Oct 9;11(10):1477. doi: 10.3390/biology11101477 (PMC9598300; doi:10.3390/biology11101477)
Supplement: Supplementary file 1 [file biology-11-01477-s001.zip › biology-1742385-supplementary.xlsx]

## Sheet: Hoja1
Initial state	Represents	Process	What happens	Why it happens	Reference
1Pred.json	﻿Simple predation	Predator Neodiprion sertifer eats its prey (the resources)	N. sertifer is distributed in two different ways: with a uniform distribution (100n) and with an aggregated distribution (100r)	The carrying capacity does not run to aggregated distribution (100r)	[24]
1Para.json	Brood parasites	The cuckoo (Cuculus canorus) deposits an egg in the reed warbler's nest (Rocephalus arundinaceus), and it breeds it as its own.	It is an extinct interaction because the cuckoo eliminates the warbler's eggs, the warbler is excluded, and the cuckoo becomes extinct.	The interaction remains stable with aggregate distribution and if there is high habitat fragmentation because it allows the warblers to regenerate.	[28]
1Plank4.json	Paradox of the plankton	Many species of plankton with different fitness compete and remain in balance	Only one species, the most effective, should prevail by the competitive exclusion principle.	Several factors seem to explain it. A global distribution with high variance can explain it.	[42]
2Fitness.json	Fitness in Aggregated Distribution	Two species, S1 and S2, compete in one habitat. S1 has a less uniform distribution strategy than S2.	The S2 population excludes S1, more gregarious, after 800 generations.	S2 has a more uniform strategy (5r) than S1 (100r). In each cell, those in S2, having a population close to the average, make the most efficient use of resources. S1, in some cells, accumulates too much population, and more die; conversely, in other cells, resources are wasted due to the low population density.	Deducted by the user
2Plank1.json	Paradox of the Plankton large-scale	Some 800 million organisms of 50 species compete in a 632,500 cells of the habitat. Each species has more DirectOffpring than the previous one.	If the distribution is uniform global (1r or 20r), only 4 or 8 species, respectively, manage to survive after 400 generations. For less uniform distributions (40r, 60r, 80r and 100r) all species survive after those 400 generations.	The randomness of the distribution means that a low density of strong species in fitness coincides with a high density of species with little fitness in some cells. In these cells, species with little fitness have more eating options and repopulate the habitat.	Deducted by the user
2ResV.json	The more uniform distribution gives more fitness	Two species (A and B) compete with the same distribution strategies (55r) or with different strategies (100r and 55r). Each with different fitness (DirestOffspring 3 and another 2) and with aggregated or uniform resources.	Species A with more fitness excludes the other B by the principle of competitive exclusivity (see simulation 1 and 2), but if A has a more aggregated distribution strategy than B, species B with less fitness can remain in balance without being excluded (see simulation 3 and 4). In any case, the results do not vary with variable or uniform carrying capacities per cell.	Species A, with more fitness and less uniform distribution, gives species B more opportunities to eat and reproduce in some cells, recovering the lost ground due to fewer offspring. It does not depend on the variability of the carrying capacity.	Deducted by the user
2Predat.json	The Aggregated Distribution in predator/prey interaction	A predator and its prey interact with different distribution strategies without changing their fitness. A mutated lineage appears making predators more gregarious.	The predator/prey interaction is only evolutionarily stable, with ups and downs on the brink of extinction when the prey follows a aggregated distribution (case 3); if not, predators go extinct (case 1), or both go extinct (case 2). If a mutant predator appears with a more aggregated distribution, it is extinguished.	The aggregated distribution of preys gives predators a chance. The aggregated distribution of predators, the better chance they have to survive. But if a mutant predator appears with a more aggregated distribution, this mutation does not prosper because the mutants become extinct with the rest of the predators.	[87,88,96,98,99]
2SpePred.json and 2SpePredGen.json	Interdemic competition between specialized predators	Strong Sp and Weak Sp predators specialized in their prey PreyS Sp and PreyW Sp, respectively, compete in a habitat with the same parameters, only dispersal strategies vary. The preys also compete with each other.	The predator Weak Sp excludes Strong Sp despite having a more aggregated distribution. Even if it is gregarious (aggregated distribution), it also excludes it.	The two preys compete on equal terms. If one has a more efficient predator, more deaths will occur, and the prey balance is broken. The prey of the most efficient predator is excluded and drags its predator to extinction.	Deducted by the user
P(X)	The inefficiency of the aggregated distribution	We make 80 distributions with 150,000,000 organisms among 200 cells, 40 of them positively skewed and 40 negatively skewed. The distributions are made with the strategy "r" of ECA, increasing the variance (increasing the suffix "r").	Deaths increase if variance increases.There are more deaths in the positive skew, and the interval of deaths between the one with the least and the most variance is also greater. The higher the selective pressure (more difference between μ and k), the more deads.	The "r" distribution in ECA verifies the formula:	Deducted by the user
2Plank2.json	Small portion effect	One hundred species compete with an aggregate distribution of 100r. Each species is represented by a different color, of which 56 coexist after 1000 generations. The direct descent is 10 for S1, 11 for S2, 12 for S3, ... 109 for S100.	Those with intermediate fitness are extinguished. Those with greater fitness have a greater total population, and those with less fitness manage to coexist.	The aggregated distribution allows many species to coexist. Still, the smallest can take better advantage of the small portions that remain in each cell and therefore exceed those of intermediate fitness.	Deducted by the user

## Sheet: 1Pred
	Predation
	The aggregated distribution does not occupy the maximum of the habitat's carrying capacity
															go back
		Training dataset:			[21]
		Initial State Name			1Pred.json
		Terminal Command or Rank:			ae4.py Paper1/1Pred
		Simulation data			[21]
							With 120 resources per cell and a uniform distribution (100n), the maximum load capacity of 12,000 is reached
							Copy and paste in Terminal:			ae4.py Paper1/1Pred --numGen=50 -p --NumberOfRsrcsInEachCell=120
							With 120 resources per cell and an aggregated distribution (100r) the maximum load capacity is never reached 12,000
							Copy and paste in Terminal:			ae4.py Paper1/1Pred --numGen=50 -p --NumberOfRsrcsInEachCell=120 --species="0;DirectOffspring=2" --Distribution=100r

## Sheet: 1Para
	Parasitism
	1) Brood parasites
															go back
		Training dataset:			[23-24]
		Initial State Name			1Para.json
		Terminal Command or Rank:			ae4.py Paper1/1Para
		Simulation data
								The cuckoo has a uniform distribution (100n) and the reed warbler has an aggregate distribution (100r): both become extinct.
								Copy and paste in Terminal:			ae4.py Paper1/1Para -p --numGen=50 --setRandomSeed=0
								The cuckoo has an aggregate distribution (100r) and the reed warbler has a uniform distribution (100n): evolutionary equilibrium.
								Copy and paste in Terminal:			ae4.py Paper1/1Para -p --numGen=50 --species="0;Distribution=100r;1;Distribution=100n"
								Both populations disperse equally, aggregate distribution (100r): There is equilibrium
								Copy and paste in Terminal:			ae4.py Paper1/1Para -p --numGen=200 --species="0;Distribution=100r;1;Distribution=100r" --setRandomSeed=2
								Both with aggregate distribution (100r) and a less fragmented habitat (from 1000 to 100 cells):: there are cycles of near extinction of both populations
								Copy and paste in Terminal:			ae4.py Paper1/1Para -p --numGen=200 --species="0;Distribution=100r;1;Distribution=100r" --setRandomSeed=2 --NumberOfCells=100 --NumberOfRsrcsInEachCell=1000
								Even less fragmented habitat (1000 to 10 cells): both populations are rapidly becoming extinct.
								Copy and paste in Terminal:			ae4.py Paper1/1Para -p --numGen=30 --species="0;Distribution=100r;1;Distribution=100r" --setRandomSeed=2 --NumberOfCells=10 --NumberOfRsrcsInEachCell=10000

## Sheet: 1Plank
		Paradox of the plankton
		Intrinsic factors as explanatory models
																go back
			Training dataset:			[38]
			Initial State Name			1Plank4.json
			Terminal Command or Rank:			ae4.py Paper1/1Plank4
			Simulation data			[38]
						With a uniform and local distribution (1n), only the most efficient one prevails. The variances are very low.
						Copy and paste in Terminal:			ae4.py Paper1/1Plank4 --numGen=200 --saveExcel --setRandomSeed=1 --verbose
						With a uniform and more open distribution (100n) the coexistence of species is more prolonged. The variances are very low.
						Copy and paste in Terminal:			ae4.py Paper1/1Plank4 --numGen=200 --saveExcel --setRandomSeed=1 --verbose --Distribution=100n
						With an aggregated distribution (100r) no species is excluded. The variances are very high.
						Copy and paste in Terminal:			ae4.py Paper1/1Plank4 --numGen=250 --saveExcel --setRandomSeed=1 --verbose --Distribution=100r

## Sheet: 2Fitness
		Fitness in the Aggregated Distribution
		More aggregation means more inefficiency
																go back
			Training dataset:
			Initial State Name			ae4.py Paper2/2Fitness
			Terminal Command or Rank:
								The species with an aggregated distribution (100r) is excluded by the one with a uniform distribution (5r)
								Copy and paste in Terminal:			ae4.py Paper2/2Fitness --numGen=800 -p

## Sheet: 2Plank1
			Paradox of the Plankton large-scale
			50 species competing with different distributions
																	go back
				Training dataset:
				Initial State Name			2Plank1.json
				Copy and paste in Terminal:			rae4.py --outDir=2Plank Paper2/2Plank1 --numGen=400 --saveExcel --setRandomSeed=1 --Distribution=[1r,20r,40r,60r,80r,100r]
				Simulation data

## Sheet: 2ResV
	For variable load capacities
	More uniform distribution gives more fitness
															go back
		Training dataset:
		Initial State Name			2ResV.json
								What happens:			A and B have the same distribution (55r) and there are variable Resources (100r). A (more fitness) excludes B.
								Copy and paste in Terminal:			ae4.py Paper2/2ResV --numGen=50 --species="0;Distribution=55r;1;Distribution=55r;2;Distribution=100r;3;DirectOffspring=3" -p
								What happens:			A and B have the same distribution (55r) and there are uniform Resources (100n). A (more fitness) excludes B.
								Copy and paste in Terminal:			ae4.py Paper2/2ResV --numGen=70 --species="0;Distribution=55r;1;Distribution=55r;2;Distribution=100n;3;DirectOffspring=3" -p
								What happens:			A has a more aggregated distribution (100r) than B (55r) and there are variable Resources (100r). A and B are not excluded, they remain.
								Copy and paste in Terminal:			ae4.py Paper2/2ResV --numGen=500 --species="0;Distribution=100r;1;Distribution=55r;2;Distribution=100r;3;DirectOffspring=3" -p
								What happens:			A has a more aggregated distribution (100r) than B (55r) and there are uniform Resources (100n). A and B are not excluded, they remain.
								Copy and paste in Terminal:			ae4.py Paper2/2ResV --numGen=500 --species="0;Distribution=100r;1;Distribution=55r;2;Distribution=100n;3;DirectOffspring=3" -p
								What happens:			A has a more aggregated distribution (100r) than B (100n) and there are uniform Resources (100n). B excludes A, although they have the same fitness.
								Copy and paste in Terminal:			ae4.py Paper2/2ResV --numGen=150 --species="0;Distribution=100r;1;Distribution=100n;2;Distribution=100n;3;DirectOffspring=2" -p
								What happens:			A has a more aggregated distribution (100r) than B (100n) and there are variable Resources (100r). B excludes A, although they have the same fitness.
								Copy and paste in Terminal:			ae4.py Paper2/2ResV --numGen=150 --species="0;Distribution=100r;1;Distribution=100n;2;Distribution=100r;3;DirectOffspring=2" -p

## Sheet: 2Predat
	The aggregated distribution in predator / prey interaction
															go back
		Training dataset:			[94-99]
		Initial State Name			2Predat.json
							Case 1			The predator becomes extinct with predator/prey distribution ratios of 95r/85r and 100r/100n
							Copy and paste in Terminal:			ae4.py Paper2/2Predat --numGen=100 -p				ae4.py Paper2/2Predat --numGen=500 -p --species="0;Distribution=100r;1;Distribution=100n"
							Case 2			Resource collapse with uniform distributions (100n)
							Copy and paste in Terminal:			ae4.py Paper2/2Predat --numGen=100 -p --species="0;Distribution=100n;1;Distribution=100n"
							Case 3			Top and bottom with 100r aggregate distributions
							Copy and paste in Terminal:			ae4.py Paper2/2Predat --numGen=500 -p --species="0;Distribution=100r;1;Distribution=100r"
							Case 3			Top and bottom with aggregate distribution 95r/100r
							Copy and paste in Terminal:			ae4.py Paper2/2Predat --numGen=260 -p --species="0;Distribution=95r;1;Distribution=100r"
							Case 3			Top and bottom with aggregate distribution 35h/100r
							Copy and paste in Terminal:			ae4.py Paper2/2Predat --numGen=500 -p --species="0;Distribution=35h;1;Distribution=100r"
							Case 3			Ups and downs
							Copy and paste in Terminal:			ae4.py Paper2/2Predat --numGen=500 -p --species="0;Distribution=95r;1;Distribution=100r;2;NumberOfItems=2"
							Case 3			Even with aggregate distributions (95r/100r) the entry of a more efficient mutant (35h) collapses the prey.
							Copy and paste in Terminal:			ae4.py Paper2/2Predat --numGen=40 -p --species="0;Distribution=100r;1;Distribution=100r;2;NumberOfItems=2"
							Graphs of traditional theories on predator-prey interaction
							Dynamics of predator–prey interactions predicted by (a) the Lotka–Volterra model and (b) the Nicholson–Bailey model (R. M. (Robert M. May & McLean, 2007)

## Sheet: 2SpePred
	Interdemic competition between specialized predators
	The more Uniform Distribution excludes the predator
															go back
		Training dataset:
		Initial State Name			2SpePred.json and 2SpePredGen4.json
								What happens:			Strong Sp more uniform is excluded. Its PreyS Sp increases. Weak Sp survives in ups and downs with its PreyS Sp.
								Copy and paste in Terminal:			ae4.py Paper2/2SpePred -p --verbose --numGen=1000 -p --species="3;Distribution=100r;2;Distribution=100r;1;Distribution=100r"
								What happens:			It happens the same as 1. But PreyW Sp (more uniform and efficient) controls its predator Weak Sp and its competitor PreyS Sp
								Copy and paste in Terminal:			ae4.py Paper2/2SpePred -p --verbose --numGen=1000 -p --species="3;Distribution=100n;2;Distribution=100r;1;Distribution=100r;0;Distribution=100n"
								What happens:			It happens the same as 1. But PreyS Sp (more uniform and efficient) is excluded. Weak Sp survives in ups and downs with its PreyW Sp.
								Copy and paste in Terminal:			ae4.py Paper2/2SpePred -p --verbose --numGen=1000 -p --species="3;Distribution=100r;2;Distribution=100n;1;Distribution=100r;0;Distribution=100n"
								What happens:			It happens the same as 1. But this time it is Weak Sp (more gregarious) that excludes Strong Sp (more uniform and efficient)
								Copy and paste in Terminal:			ae4.py Paper2/2SpePred -p --verbose --numGen=1000 -p --species="3;Distribution=100r;2;Distribution=100r;1;Distribution=40h;0;Distribution=40r"
								What happens:			It happens the same as 1. But Strong Sp's increased efficiency comes from increasing the IndirectOffpring of its prey.
								Copy and paste in Terminal:			ae4.py Paper2/2SpePred -p --verbose --numGen=1000 -p --species="3;Distribution=100r;2;Distribution=100r;IndirectOffspring=3;1;Distribution=100r;0;Distribution=100r"
								What happens:			Predators are now generalists. More uniform and efficient Strong Sp is now not excluded, it is in balance.
								Copy and paste in Terminal:			ae4.py Paper2/2SpePredGen -p --numGen=1000
								What happens:			Two predators specialized in two prey each and with two common prey. Common prey goes extinct first. So it depends on drift.
								Copy and paste in Terminal:			ae4.py Paper2/2SpePredGen4 -p --numGen=100
								What happens:			As before, but "Weak" has an aggredated distribution, prevailing with its prey as it happens with a specialist predator.
								Copy and paste in Terminal:			ae4.py Paper2/2SpePredGen4 -p --numGen=100 --species="1;Distribution=100r"

## Sheet: P(X)
	The inefficiency of the aggregated distribution
	Checking:
															go back
	Definitions
							P (X): probability that an organism is in a cell
							k: average load capacity of a cell						X axis = Standard deviations
							q: parameter associated with asymmetry, q≧ 0						Y axis = Total deaths.
							σ: standard deviation
							μ: average = 750,000
	Results
				POSITIVE SKEW										NEGATIVE SKEW

[truncated: 1 more sheets: 2Plank2]
